# Supplementary material for: Modulation of the Human Erythroid Plasma Membrane Calcium Pump (PMCA4b) Expression by Polymorphic Genetic Variants
Source: Membranes (Basel). 2021 Jul 30;11(8):586. doi: 10.3390/membranes11080586 (PMC8401972; doi:10.3390/membranes11080586)
Supplement: Supplementary file 1 [file membranes-11-00586-s001.zip]

Archive with 2 entries (2 files):
- membranes-1314708-supplementary.pdf
- Supplementary table 1 July 26.xlsx
