# Supplementary material for: Modulation of the Human Erythroid Plasma Membrane Calcium Pump (PMCA4b) Expression by Polymorphic Genetic Variants
Source: Membranes (Basel). 2021 Jul 30;11(8):586. doi: 10.3390/membranes11080586 (PMC8401972; doi:10.3390/membranes11080586)
Supplement: Supplementary file 1 [file membranes-11-00586-s001.zip › Supplementary table 1 July 26.xlsx]

## Sheet: Fig2 data
Measurement1
		Firefly	Renilla	F/R	F/R average	SD					F/R average	SD
HEK	1a	316758	154680	2.04783	1.89367	0.218016	H1-start WT	1	H1-start WT	HEK	1.89367	0.218016
	1b	538894	309797	1.73951						K562	8.99957	1.85488
K562	1a	147656	14320	10.3112	8.99957	1.85488				Hel	3.25978	0.279998
	1b	122085	15880	7.68797				2	H1-start H	HEK	1.87692	0.057526
Hel	1a	41303	11945	3.45776	3.25978	0.279998				K562	1.91705	0.351415
	1b	22844	7461	3.06179						Hel	2.42951	0.0863317
HEK	2a	459181	250065	1.83625	1.87692	0.057526	H1-start H	3	H1-start-PR2 WT	HEK	0.431526	0.141525
	2b	508820	265342	1.9176						K562	0.813815	0.196061
K562	2a	33319	15386	2.16554	1.91705	0.351415				Hel	0.590226	0.0374211
	2b	14952	8961	1.66856				4	H1-start-PR2 H	HEK	212.253	26.1343
Hel	2a	43845	18512	2.36846	2.42951	0.0863317				K562	46.0135	23.1558
	2b	43114	17311	2.49056						Hel	38.3553	17.5082
HEK	3a	94176	177156	0.531599	0.431526	0.141525	H1-start-PR2 WT	5	PR2 WT	HEK	196.786	12.6136
	3b	66793	201516	0.331453						K562	6.56916	2.11269
K562	3a	5658	8380	0.675179	0.813815	0.196061				Hel	18.8679	0.74718
	3b	5188	5447	0.952451				6	PR2 H	HEK	219.415	56.5422
Hel	3a	6083	9864	0.616687	0.590226	0.0374211				K562	11.2326	1.53453
	3b	5791	10272	0.563766						Hel	23.8491	2.03332
HEK	4a	83183760	360520	230.733	212.253	26.1343	H1-start-PR2 H	7	H1.1 WT	HEK	7.80456	0.550757
	4b	58563108	302225	193.773						K562	3.54305	0.329336
K562	4a	571341	9158	62.3871	46.0135	23.1558				Hel	6.05037	0.345395
	4b	409652	13821	29.6398				8	H1.1 H	HEK	8.52388	0.964927
Hel	4a	1523909	58668	25.9751	38.3553	17.5082				K562	2.02636	1.00575
	4b	1084573	21377	50.7355						Hel	5.99145	0.699637
HEK	5a	38749868	206262	187.867	196.786	12.6136	PR2 WT	9	pGl-üres	HEK	0.614634	0.0360563
	5b	30749076	149481	205.706						K562	0.347632	0.188804
K562	5a	35943	7082	5.07526	6.56916	2.11269				Hel	0.815004	0.0266774
	5b	73656	9135	8.06305
Hel	5a	329601	16993	19.3963	18.8679	0.74718
	5b	348746	19016	18.3396
HEK	6a	53691240	299227	179.433	219.415	56.5422	PR2 H
	6b	42787880	164952	259.396
K562	6a	98788	8020	12.3177	11.2326	1.53453
	6b	100268	9881	10.1476
Hel	6a	314476	14032	22.4113	23.8491	2.03332
	6b	307691	12168	25.2869
HEK	7a	1398417	188590	7.41512	7.80456	0.550757	H1.1 WT
	7b	1967987	240174	8.19401
K562	7a	30202	9124	3.31017	3.54305	0.329336
	7b	28040	7426	3.77592
Hel	7a	119119	18924	6.2946	6.05037	0.345395
	7b	70951	12220	5.80614
HEK	8a	1073550	136905	7.84157	8.52388	0.964927	H1.1 H
	8b	1368103	148607	9.20618
K562	8a	12635	9607	1.31519	2.02636	1.00575
	8b	17575	6420	2.73754
Hel	8a	93219	16959	5.49673	5.99145	0.699637
	8b	91176	14057	6.48616
HEK	9a	80507	136652	0.589139	0.614634	0.0360563	pGl-üres
	9b	110827	173132	0.64013
K562	9a	5038	23528	0.214128	0.347632	0.188804
	9b	5535	11504	0.481137
Hel	9a	5858	7358	0.79614	0.815004	0.0266774
	9b	5461	6549	0.833868
Measurement2
			Firefly	Renilla	F/R	F/R average	SD
H1.1 WT	K562	1	89362	47969	1.86291	1.85719	0.163636
		2	90880	45037	2.0179
		3	53464	31621	1.69078
	HEK	1	452820	42805	10.5787	12.5219	1.69066
		2	795432	58250	13.6555
		3	1043727	78290	13.3315
H1.1 mut	K562	1	123214	62294	1.97794	1.99154	0.0275896
		2	92327	46786	1.97339
		3	88351	43667	2.02329
	HEK	1	831973	43273	19.2261	21.1409	3.16186
		2	861674	44402	19.4062
		3	1035423	41767	24.7905
H1.2 WT	K562	1	4324	60624	0.0713249	0.0655947	0.0103733
		2	4787	89276	0.0536202
		3	3877	53968	0.0718389
	HEK	1	13406	68624	0.195354	0.187317	0.00870932
		2	12430	65930	0.188533
		3	14301	80314	0.178064
H1.2 mut	K562	1	4824	49340	0.0977706	0.11515	0.0173129
		2	4207	31776	0.132396
		3	3644	31609	0.115284
	HEK	1	8838	41605	0.212426	0.235651	0.0201831
		2	10047	40911	0.245582
		3	9963	40021	0.248944
H1st WT	K562	1	220400	28880	7.63158	7.65959	0.364542
		2	213817	26603	8.03733
		3	188185	25744	7.30986
	HEK	1	69078	16803	4.11105	3.84587	0.312073
		2	123154	35167	3.50198
		3	134142	34180	3.92458
H1st mut	K562	1	167898	44695	3.75653	3.93014	0.509028
		2	105679	29932	3.53064
		3	107538	23880	4.50327
	HEK	1	148678	48400	3.07186	3.462	0.337889
		2	179394	49102	3.6535
		3	187282	51161	3.66064
PR2 WT	K562	1	369849	20430	18.1032	18.7448	1.70633
		2	390604	18889	20.6789
		3	225256	12907	17.4522
	HEK	1	10607812	44724	237.184	230.993	25.3221
		2	9049513	44546	203.15
		3	14299757	56600	252.646
PR2 mut	K562	1	1480880	59421	24.9218	27.9666	2.81305
		2	1686152	55340	30.469
		3	898430	31514	28.5089
	HEK	1	20964976	96498	217.258	257.012	36.5823
		2	24335884	92000	264.52
		3	22274280	77005	289.258
pGl	K562	1	4750	18885	0.251522	0.251882	0.0026152
		2	4548	18231	0.249465
		3	3813	14973	0.254658
	HEK	1	52603	21042	2.4999	1.96061	0.532853
		2	48870	25094	1.94748
		3	38291	26694	1.43444
Measurement3
	Firefly			Renilla			F/R
	H1st	PR2	H1.1	H1st	PR2	H1.1	H1st	PR2	H1.1
Hel WT	37652	19807	12543	6754	2640	2745	5.57477	7.50265	4.5694
	41225	13805	12546	8156	2684	2251	5.05456	5.14344	5.57352
Hel haplo	39516	18652	13362	11252	2254	2156	3.51191	8.27507	6.19759
	48933	15450	13289	15623	2125	2845	3.13211	7.27059	4.671
Summary
	H1st			PR2			H1.1
	HEK	K562	HEL	HEK	K562	HEL	HEK	K562	HEL
WT	2.04783	10.3112	3.45776	187.867	5.07526	19.3963	7.41512	3.31017	6.2946
	1.73951	7.68797	3.06179	205.706	8.06305	18.3396	8.19401	3.77592	5.80614
	4.11105	7.63158	5.57477	237.184	18.1032	7.50265	10.5787	1.86291	4.5694
	3.50198	8.03733	5.05456	203.15	20.6789	5.14344	13.6555	2.0179	5.57352
	3.92458	7.30986		252.646	17.4522		13.3315	1.69078
Haplo	1.83625	2.16554	2.36846	179.433	12.3177	22.4113	7.84157	1.31519	5.49673
	1.9176	1.66856	2.49056	259.396	10.1476	25.2869	9.20618	2.73754	6.48616
	3.07186	3.75653	3.51191	217.258	24.9218	8.27507	19.2261	1.97794	6.19759
	3.6535	3.53064	3.13211	264.52	30.469	7.27059	19.4062	1.97339	4.671
	3.66064	4.50327		289.258	28.5089		24.7905	2.02329
Average of 1st	1.89367	8.99957	3.25978	196.786	6.56916	18.8679	7.80456	3.54305	6.05037
	1.87692	1.91705	2.42951	219.415	11.2326	23.8491	8.52388	2.02636	5.99145
Average of 2nd	3.84587	7.65959	5.31467	230.993	18.7448	6.32305	12.5219	1.85719	5.07146
	3.462	3.93014	3.32201	257.012	27.9666	7.77283	21.1409	1.99154	5.43429
factor	2.03091	0.851106	1.63038	1.17383	2.85345	0.335121	1.60443	0.52418	0.838207
	1.84451	2.0501	1.36736	1.17135	2.48976	0.325917	2.4802	0.982816	0.907009
aver. Factor	1.93771	1.4506	1.49887	1.17259	2.67161	0.330519	2.04232	0.753498	0.872608
normalized values
	HEK	K562	HEL	HEK	K562	HEL	HEK	K562	HEL
WT	2.04783	10.3112	3.45776	187.867	5.07526	19.3963	7.41512	3.31017	6.2946
	1.73951	7.68797	3.06179	205.706	8.06305	18.3396	8.19401	3.77592	5.80614
	2.1216	5.26098	3.71932	202.273	6.77616	22.6996	5.17974	2.47235	5.23649
	1.80728	5.54069	3.37225	173.249	7.74025	15.5617	6.68627	2.67804	6.3872
	2.02537	5.03919		215.46	6.53248		6.52766	2.2439
Haplo	1.83625	2.16554	2.36846	179.433	12.3177	22.4113	7.84157	1.31519	5.49673
	1.9176	1.66856	2.49056	259.396	10.1476	25.2869	9.20618	2.73754	6.48616
	1.58531	2.58963	2.34304	185.28	9.3284	25.0366	9.41388	2.62502	7.10237
	1.88547	2.43391	2.08965	225.586	11.4047	21.9975	9.50205	2.61897	5.35292
	1.88916	3.10441		246.683	10.6711		12.1384	2.6852
p value	0.227331	0.0105665	0.0010578	0.255213	0.000679979	0.0421609	0.012768	0.237914	0.731831
		*	**		***	*	*
	H1st			PR2			H1.1
	HEK	K562	HEL	HEK	K562	HEL	HEK	K562	HEL
WT	1.94832	6.768	3.40278	196.911	6.83744	18.9993	6.80056	2.89608	5.93111
Haplo	1.82276	2.39241	2.32293	219.276	10.7739	23.6831	9.62041	2.39638	6.10955
SDs	0.16535	2.24536	0.271065	16.5215	1.17465	2.94969	1.12183	0.632064	0.528604
	0.135926	0.529856	0.16832	35.8598	1.14822	1.71879	1.55987	0.606342	0.83178
	H1st			PR2			H1.1
	HEK	K562	HEL	HEK	K562	HEL	HEK	K562	HEL
WT	1	3.47377	1.74652	101.067	3.50941	9.75165	3.49048	1.48645	3.04422
Haplo	0.935554	1.22794	1.19227	112.546	5.52984	12.1557	4.93781	1.22998	3.13581
SDs	0.0848679	1.15246	0.139128	8.47989	0.602906	1.51397	0.575792	0.324415	0.271313
	0.0697657	0.271956	0.0863923	18.4055	0.589339	0.882193	0.800623	0.311213	0.426922

## Sheet: Fig3 data
	Firefly	Renilla	F/R	Normalized Renilla	Firefly/Normalized renilla	Average	SD		Renilla effect				Average	SD	p value (+GATA -GATA)
HEK-WT	22484	26447	0.850153	26447	0.850153	0.829591	0.0229772	HEK	0.186256	HEK293	WT	-GATA1	0.829591	0.0229772	1.4098e-05	***
	24292	29133	0.833831	29133	0.833831			K562	0.0694696			+GATA1	3.02511	0.0507442
	19459	24179	0.804789	24179	0.804789			HEL	0.408539		H1st	-GATA1	1.31969	0.0814798	0.000414844	***
HEK-WT+GATA-1	102323	180657	0.566394	33648.4	3.04095	3.02511	0.0507442					+GATA1	3.62923	0.180005
	97411	176192	0.552868	32816.8	2.96833					K562	WT	-GATA1	3.34213	1.30835	0.0290057	*
	104780	183481	0.571067	34174.4	3.06604							+GATA1	35.7799	10.0839
K562-WT	34599	10183	3.39772	10183	3.39772	3.34213	1.30835				H1st	-GATA1	1.29283	0.256665	0.00327563	**
	33607	16746	2.00687	16746	2.00687							+GATA1	20.4089	2.01953
	68310	14780	4.62179	14780	4.62179					HEL	WT	-GATA1	1.60719	0.0665527	0.000862437	***
K562-WT+GATA-1	482535	146982	3.28295	10210.8	47.2574	35.7799	10.0839					+GATA1	12.8032	0.606079
	412642	187144	2.20494	13000.8	31.7397						H1st	-GATA1	1.29342	0.216224	4.77004e-06	***
	587207	298233	1.96895	20718.1	28.3427							+GATA1	9.28978	0.28012
HEL-WT	12145	7488	1.62193	7488	1.62193	1.60719	0.0665527
	11919	7158	1.66513	7158	1.66513
	12922	8421	1.5345	8421	1.5345
HEL-WT+GATA-1	86305	15721	5.48979	6422.64	13.4376	12.8032	0.606079
	113600	22736	4.99648	9288.54	12.2301
	98713	18963	5.20556	7747.12	12.7419
HEK-H1	56418	43455	1.29831	43455	1.29831	1.31969	0.0814798
	71573	57211	1.25104	57211	1.25104
	69917	49596	1.40973	49596	1.40973
HEK-H1+GATA-1	186373	261010	0.714045	48614.6	3.83368	3.62923	0.180005
	146603	221133	0.662963	41187.3	3.55942
	138314	212501	0.650886	39579.5	3.49458
K562-H1	20755	16915	1.22702	16915	1.22702	1.29283	0.256665
	20121	18709	1.07547	18709	1.07547
	17287	10969	1.57599	10969	1.57599
K562-H1+GATA-1	292697	215186	1.3602	14948.9	19.5798	20.4089	2.01953
	287886	218848	1.31546	15203.3	18.9358
	322952	204695	1.57772	14220.1	22.711
HEL-H1	13597	8816	1.54231	8816	1.54231	1.29342	0.216224
	10316	8697	1.18616	8697	1.18616
	10296	8939	1.15181	8939	1.15181
HEL-H1+GATA-1	65018	16934	3.83949	6918.2	9.39811	9.28978	0.28012
	91594	23601	3.88094	9641.93	9.49955
	85236	23255	3.66528	9500.57	8.97167

## Sheet: Fig4 data
K562
			Renilla/Firefly		normalized to WT
			Average	SD	Average Normalized to WT	Normalized SD
M1	K562	WT	4.89146	1.54213	1	0.31527
		Haplo	2.66833	0.185406	0.545507	0.0379041
		4945	2.64117	0.0741418	0.539955	0.0151574
		51	1.32556	0.122701	0.270995	0.0250846
		4945/51	1.1935	0.0165228	0.243997	0.00337789
M2		WT	6.66686	1.22557	1	0.18383
		Haplo	4.53606	0.289394	0.68039	0.0434078
M3		WT	7.67096		1					Average	SE
		Haplo	2.78486	0.0162787	0.36304	0.00212212			WT	1	0.40419
		4945	3.48283	1.82192	0.454028	0.237509			Haplo	0.517215	0.0961742
		51	1.01405	0.180051	0.132193	0.0234717			4945	0.5654	0.312417
		4945/51	1.0552	0.015423	0.137558	0.00201057			51	0.241555	0.0541421
M4		WT	2.28742	1.00634	1	0.439944			4945/51	0.203289	0.0360379
		Haplo	1.09779	0.357475	0.479924	0.156279
		4945	1.60627	0.851489	0.702217	0.372248				3.47377
		51	0.735353	0.156527	0.321477	0.0684293				Average	SE
		4954/51	0.522244	0.116232	0.228311	0.0508135			WT	3.47377	1.40406
									Haplo	1.79668	0.334087
									4945	1.96407	1.08526
									51	0.839106	0.188077
									4945/51	0.706178	0.125187
M1			Firefly	Renilla	F/R	WT average	4.89146	normalized to WT
		WT	12034	3166	3.80101			0.77707			WT	Haplo	4945	51	4945/51
			23485	3926	5.98192			1.22293		M1	0.77707	0.518705	0.550673	0.253258	0.246385
		Haplo	7906	3116	2.53723			0.518705			1.22293	0.57231	0.529237	0.288733	0.241608
			10831	3869	2.79943			0.57231		M2	0.779077	0.637885
		4945	9169	3404	2.6936			0.550673			0.958396	0.696006
			9889	3820	2.58874			0.529237			1.04076	0.653579
		51	4425	3572	1.2388			0.253258			1.22177	0.734087
			4583	3245	1.41233			0.288733		M3	1	0.36154	0.621973	0.115596	0.13898
		4945/51	3812	3163	1.20518			0.246385				0.364541	0.286084	0.14879	0.136137
			4355	3685	1.18182			0.241608		M4	0.688913	0.369418	0.965436	0.369863	0.19238
											1.31109	0.590429	0.438998	0.27309	0.264242
M2	Well					WT average	6.66686			p value (unpaired two tail t test to WT)		0.000155981	0.00394338	1.31513e-06	1.89945e-06
	1	WT	9344	1799	5.194			0.779077		Difference		***	**	***	***
			8875	1389	6.38949			0.958396
	2	WT	15480	2231	6.93859			1.04076
			15411	1892	8.14535			1.22177
	3	Haplo	9088	2137	4.25269			0.637885
			8640	1862	4.64017			0.696006
	4	Haplo	8780	2015	4.35732			0.653579
			8315	1699	4.89406			0.734087
						WT average	7.67096
M3		WT	16692	2176	7.67096			1
		Haplo	5433	1959	2.77335			0.36154
			5246	1876	2.79638			0.364541
		4945	6775	1420	4.77113			0.621973
			3294	1501	2.19454			0.286084
		51	1918	2163	0.886731			0.115596
			1744	1528	1.14136			0.14879
		4945/51	1532	1437	1.06611			0.13898
			1438	1377	1.0443			0.136137
						WT average	2.28742
M4		WT	3065	1945	1.57584			0.688913
			9096	3033	2.99901			1.31109
		Haplo	8451	10001	0.845015			0.369418
			3005	2225	1.35056			0.590429
		4945	6656	3014	2.20836			0.965436
			2406	2396	1.00417			0.438998
		51	1632	1929	0.846034			0.369863
			2380	3810	0.624672			0.27309
		4945/51	1593	3620	0.440055			0.19238
			1609	2662	0.604433			0.264242
